# Supplementary material for: Glycerophospholipid Profiles of Allomyrina dichotoma Larvae at Different Instars Based on Lipidomics and Transcriptomics Suggest a Promising Lipid Source
Source: Insects. 2025 Nov 29;16(12):1220. doi: 10.3390/insects16121220 (PMC12733726; doi:10.3390/insects16121220)
Supplement: Supplementary file 1 [file insects-16-01220-s001.zip]

Archive with 3 entries (3 files):
- Supplementary Figure S1-S6.pdf
- Supplementary Table S1. Internal standard mapping each lipid class..pdf
- Supplementary Table S2.pdf
